# Supplementary material for: LR_Gapcloser: a tiling path-based gap closer that uses long reads to complete genome assembly
Source: Gigascience. 2018 Dec 21;8(1):giy157. doi: 10.1093/gigascience/giy157 (PMC6324547; doi:10.1093/gigascience/giy157)
Supplement: Supplemental Files [file giy157_supplemental_files.zip]

Archive with 6 entries (6 files):
- Additional file 1.doc
- Table S10.xlsx
- Table S13.xlsx
- Table S16.xlsx
- Table S5.xlsx
- Table S8.xlsx
