# Supplementary material for: LR_Gapcloser: a tiling path-based gap closer that uses long reads to complete genome assembly
Source: Gigascience. 2018 Dec 21;8(1):giy157. doi: 10.1093/gigascience/giy157 (PMC6324547; doi:10.1093/gigascience/giy157)
Supplement: Supplemental Files [file giy157_supplemental_files.zip › Table S10.xlsx]

## Sheet: Yeast
		Uncorrected Pacbio reads			Corrected Pacbio reads
	Assembly before gap-closure	GMcloser	PBJelly	LR_Gapcloser	GMcloser	PBJelly	LR_Gapcloser
Gap number	464	619	71	9	108	123	44
closed gap number		Error	393	455	356	341	420
# contigs (>= 0 bp)	479	636	84	26	125	137	61
# contigs (>= 1000 bp)	299	502	67	22	108	98	41
Total length (>= 0 bp)	11643710	20781433	12630990	12154117	19148883	12281284	12138921
Total length (>= 1000 bp)	11598097	20723339	12629537	12153365	19143529	12268477	12136999
# contigs	335	552	68	22	111	109	41
Largest contig	236296	236296	1017416	1531860	1091346	715145	987073
Total length	11624083	20760455	12630046	12153365	19145950	12276801	12136999
Reference length	12157105	12157105	12157105	12157105	12157105	12157105	12157105
GC (%)	38.24	38.22	37.97	38.15	38.12	37.95	38.16
Reference GC (%)	38.15	38.15	38.15	38.15	38.15	38.15	38.15
N50	77840	79876	560335	813198	553180	317546	666801
NG50	76116	120645	560335	813198	880922	317546	666801
N75	46699	50583	393033	666801	224341	184819	387114
NG75	39324	90890	441597	666801	556418	196787	387114
L50	49	81	8	6	12	13	8
LG50	52	38	8	6	7	13	8
L75	95	159	15	10	26	26	14
LG75	105	66	14	10	11	25	14
# misassemblies	0	0	51	8	13	32	4
Relocations	0	0	32	2	3	22	1
Translocations	0	0	18	6	10	9	3
Inversions	0	0	1	0	0	1	0
# misassembled contigs	0	0	27	4	5	24	3
Misassembled contigs length	0	0	7444925	2761146	2477369	2570588	1096121
# local misassemblies	0	0	6	5	6	9	5
# unaligned contigs	0 + 0 part	0 + 0 part	3 + 27 part	0 + 1 part	0 + 0 part	0 + 2 part	0 + 0 part
Unaligned length	0	0	159156	744	0	3328	0
Genome fraction (%)	95.584	95.584	99.569	99.795	99.379	98.896	99.684
Duplication ratio	1	1.787	1.03	1.002	1.585	1.021	1.002
# N's per 100 kbp	0	0	0	0	0	0	0
# mismatches per 100 kbp	0	0	20.29	7.98	4.21	7.31	4.18
# indels per 100 kbp	0	0	63.29	23.66	8.45	6.26	12.09
# genes	6190 + 92 part	6190 + 92 part	6390 + 24 part	6403 + 18 part	6388 + 21 part	6343 + 49 part	6396 + 21 part
Largest alignment	236296	236296	808630	1531860	1091346	715145	987073
NA50	77840	79876	465538	781485	471978	297528	555815
NGA50	76116	120645	475256	781485	811382	297528	555815
NA75	46699	50583	230444	497901	197491	168566	387114
NGA75	39324	90890	259734	497901	545557	182296	387114
LA50	49	81	11	6	13	13	8
LGA50	52	38	10	6	7	13	8
LA75	95	159	20	12	30	27	14
LGA75	12	66	18	12	26	14	14

## Sheet: Celegans
		Uncorrected Pacbio reads			Corrected Pacbio reads
	Assembly before gap-closure	GMcloser	PBJelly	LR_Gapcloser	GMcloser	PBJelly	LR_Gapcloser
Gap number	480	423	86	36	156	137	84
closed gap number		57	394	444	324	343	396
# contigs (>= 0 bp)	487	430	93	43	163	144	91
# contigs (>= 1000 bp)	406	406	80	23	152	125	51
Total length (>= 0 bp)	99321608	99320083	100902331	100225558	99969957	100303275	100139726
Total length (>= 1000 bp)	99305410	99305410	100899157	100224225	99962602	100298205	100136981
# contigs	420	420	83	24	161	130	53
Largest contig	3015295	3015295	6068237	15072705	3622794	4986943	7280667
Total length	99316279	99316279	100901445	100224813	99969399	100301955	100138431
Reference length	100286401	100286401	100286401	100286401	100286401	100286401	100286401
GC (%)	35.46	35.46	35.43	35.44	35.44	35.44	35.44
Reference GC (%)	35.44	35.44	35.44	35.44	35.44	35.44	35.44
N50	510819	510819	2517082	10361459	1075373	1585684	4509353
NG50	508558	508558	2517082	10361459	1075373	1585684	4509353
N75	253871	253871	1616061	3742775	729093	831681	1878579
NG75	247212	247212	1616061	3742775	729093	831681	1878579
L50	56	56	14	4	28	21	9
LG50	57	57	14	4	28	21	9
L75	124	124	26	9	56	44	18
LG75	127	127	26	9	56	44	18
# misassemblies	0	0	308	36	70	136	61
Relocations	0	0	208	32	63	94	47
Translocations	0	0	95	4	7	23	14
Inversions	0	0	5	0	0	19	0
# misassembled contigs	0	0	58	12	38	58	21
Misassembled contigs length	0	0	91749738	71515833	40750084	62223092	67890346
# local misassemblies	0	0	87	135	44	71	152
# unaligned contigs	0 + 0 part	0 + 0 part	0 + 53 part	0 + 19 part	0 + 12 part	0 + 32 part	2 + 25 part
Unaligned length	0	0	1406727	206522	33079	89636	124663
Genome fraction (%)	99.033	99.033	98.705	99.687	99.54	99.619	99.696
Duplication ratio	1	1	1.005	1	1.001	1.003	1
# N's per 100 kbp	0	0	0	0	0	0	0
# mismatches per 100 kbp	0.37	0.37	7.27	20.7	4.03	5.07	7.61
# indels per 100 kbp	0.03	0.03	8.77	44.27	5.15	4.89	9.58
# genes	44678 + 151 part	44678 + 151 part	44393 + 52 part	44794 + 52 part	44778 + 64 part	44782 + 65 part	44792 + 54 part
Largest alignment	3015295	3015295	4731513	13385390	3622794	4986602	5908405
NA50	510819	510819	950748	4731490	846874	892872	2055178
NGA50	508558	508558	991194	4731490	846874	892872	2055178
NA75	253871	253871	581675	2248797	551062	569698	1675027
NGA75	247212	247212	586717	2248797	538950	569698	1675027
LA50	56	56	33	7	36	34	15
LGA50	57	57	32	7	36	34	15
LA75	124	124	66	15	72	68	29
LGA75	127	127	65	15	73	68	29

## Sheet: HsX
		Uncorrected Pacbio reads			Corrected Pacbio reads
	Assembly before gap-closure	GMcloser	PBJelly	LR_Gapcloser	GMcloser	PBJelly	LR_Gapcloser
Gap number	1044	987	33	15	452	159	61
closed gap number		57	1011	1029	592	885	983
# contigs (>= 0 bp)	1045	988	34	16	454	160	62
# contigs (>= 1000 bp)	977	977	33	12	444	157	39
Total length (>= 0 bp)	146259426	146258791	149736865	149674120	148453271	149649053	149622641
Total length (>= 1000 bp)	146253194	146253194	149735973	149673140	148447825	149647694	149621524
# contigs	981	981	34	13	448	158	40
Largest contig	1877931	1877931	23097042	41629164	3148972	11449182	22312342
Total length	146256712	146256712	149736865	149674099	148451343	149648586	149622416
Reference length	149690339	149690339	149690339	149690339	149690339	149690339	149690339
GC (%)	39.45	39.45	39.45	39.45	39.45	39.46	39.45
Reference GC (%)	39.46	39.46	39.46	39.46	39.46	39.46	39.46
N50	289166	289166	14496807	16029035	718976	1558141	6778534
NG50	271924	271924	14496807	16029035	715918	1558141	6778534
N75	140873	140873	7510449	10237269	325230	990529	3432497
NG75	133376	133376	7510449	10237269	317784	990529	3432497
L50	130	130	5	3	60	22	7
LG50	136	136	5	3	61	22	7
L75	318	318	8	6	134	52	15
LG75	337	337	8	6	137	52	15
# misassemblies	0	0	65	50	8	86	45
Relocations	0	0	64	50	8	85	44
Translocations	0	0	0	0	0	0	0
Inversions	0	0	1	0	0	1	1
# misassembled contigs	0	0	19	9	5	42	12
Misassembled contigs length	0	0	126656646	134086968	2507727	56220780	70590230
# local misassemblies	0	0	53	69	17	31	56
# unaligned contigs	0 + 0 part	0 + 0 part	0 + 1 part	1 + 0 part	0 + 0 part	0 + 0 part	0 + 0 part
Unaligned length	0	0	1950	959	0	0	0
Genome fraction (%)	97.706	97.706	99.917	99.945	99.09	99.726	99.93
Duplication ratio	1	1	1.001	1.001	1.001	1.003	1
# N's per 100 kbp	0	0	0	0	0	0	0
# mismatches per 100 kbp	0	0	7.41	3.24	1.99	1.89	3.21
# indels per 100 kbp	0	0	30.48	13.48	7.65	6.6	13.59
# genes	719 + 89 part	719 + 89 part	791 + 17 part	789 + 19 part	754 + 54 part	777 + 31 part	788 + 20 part
Largest alignment	1877931	1877931	20249679	23063276	3148972	9899866	11512361
NA50	289166	289166	5459128	8219635	718976	1398081	4573022
NGA50	271924	271924	5459128	8219635	715918	1398081	4573022
NA75	140873	140873	2448327	5534273	323235	848890	2623498
NGA75	133376	133376	2448327	5534273	315640	848890	2623498
LA50	130	130	8	7	60	26	10
LGA50	136	136	8	7	61	26	10
LA75	318	318	18	12	135	59	21
LGA75	337	337	18	12	138	59	21
