# Supplementary material for: LR_Gapcloser: a tiling path-based gap closer that uses long reads to complete genome assembly
Source: Gigascience. 2018 Dec 21;8(1):giy157. doi: 10.1093/gigascience/giy157 (PMC6324547; doi:10.1093/gigascience/giy157)
Supplement: Supplemental Files [file giy157_supplemental_files.zip › Table S13.xlsx]

## Sheet: Yeast
		Uncorrected Nanopore reads			Corrected Nanopore reads
	Assembly before gap-closure	GMcloser	PBJelly	LR_Gapcloser	GMcloser	PBJelly	LR_Gapcloser
Gap number	464	619	114	63	574	136	80
closed gap number		Error	350	401	Error	328	384
# contigs (>= 0 bp)	479	636	129	53	591	151	95
# contigs (>= 1000 bp)	299	504	75	34	488	93	54
Total length (>= 0 bp)	11643710	20788566	12250065	12118801	20861157	12203286	12091963
Total length (>= 1000 bp)	11598097	20731022	12231991	12116338	20816492	12186052	12086608
# contigs	335	554	91	36	526	107	56
Largest contig	236296	236296	925156	1090347	236296	808411	1090347
Total length	11624083	20768138	12244426	12117849	20845296	12196809	12088401
Reference length	12157105	12157105	12157105	12157105	12157105	12157105	12157105
GC (%)	38.24	38.22	38.19	38.17	38.22	37.97	38.17
Reference GC (%)	38.15	38.15	38.15	38.15	38.15	38.15	38.15
N50	77840	79876	513875	778648	79876	314045	540963
NG50	76116	120645	513875	778648	120645	314045	540963
N75	46699	50583	262054	554043	49575	162654	401838
NG75	39324	90890	269652	554043	90890	162654	401838
L50	49	81	10	7	81	12	9
LG50	52	38	10	7	38	12	9
L75	95	159	18	12	160	26	15
LG75	105	66	17	12	66	26	15
# misassemblies	0	0	30	4	0	21	3
Relocations	0	0	16	3	0	15	3
Translocations	0	0	14	1	0	1	0
Inversions	0	0	0	0	0	5	0
# misassembled contigs	0	0	19	2	0	18	1
Misassembled contigs length	0	0	4054925	1085291	0	1757256	647415
# local misassemblies	0	0	11	16	0	4	9
# unaligned contigs	0 + 0 part	0 + 0 part	4 + 13 part	1 + 3 part	0 + 1 part	0 + 0 part	0 + 1 part
Unaligned length	0	0	34605	7244	567	0	619
Genome fraction (%)	95.584	95.637	99.197	99.624	95.94	98.569	99.456
Duplication ratio	1	1.786	1.012	1	1.787	1.018	1
# N's per 100 kbp	0	0	0	0	0	0	0
# mismatches per 100 kbp	0	0.62	27.6	12.54	0.32	4.99	4.04
# indels per 100 kbp	0	1.11	100.81	75.16	5.49	40.67	65.74
# genes	6190 + 92 part	6191 + 93 part	6355 + 40 part	6386 + 31 part	6205 + 91 part	6338 + 43 part	6379 + 35 part
Largest alignment	236296	236296	808076	1090347	236296	808411	1090347
NA50	77840	79876	513564	666050	79876	314045	537256
NGA50	76116	120645	513564	666050	120645	314045	537256
NA75	46699	50583	249913	512983	49575	160067	271442
NGA75	39324	90890	249913	512983	90890	160067	271442
LA50	49	81	10	8	81	12	9
LGA50	52	38	10	8	38	12	9
LA75	95	159	19	13	160	26	16
LGA75	12	66	19	13	66	26	16

## Sheet: Celegans
		Uncorrected Nanopore reads			Corrected Nanopore reads
	Assembly before gap-closure	GMcloser	PBJelly	LR_Gapcloser	GMcloser	PBJelly	LR_Gapcloser
Gap number	480	423	82	46	406	110	104
closed gap number		57	398	434	74	370	376
# contigs (>= 0 bp)	487	430	89	53	413	117	111
# contigs (>= 1000 bp)	406	406	81	32	393	103	68
Total length (>= 0 bp)	99321608	99320083	100881994	100216682	99374391	101280138	100127568
Total length (>= 1000 bp)	99305410	99305410	100881171	100215962	99362327	101276760	100125766
# contigs	420	420	81	32	405	106	68
Largest contig	3015295	3015295	6057624	10808716	3015295	5542021	6429130
Total length	99316279	99316279	100881171	100215962	99371410	101279181	100125766
Reference length	100286401	100286401	100286401	100286401	100286401	100286401	100286401
GC (%)	35.46	35.46	35.42	35.44	35.45	35.4	35.44
Reference GC (%)	35.44	35.44	35.44	35.44	35.44	35.44	35.44
N50	510819	510819	2627563	6330309	510819	1977420	2454206
NG50	508558	508558	2627563	6330309	508558	1977420	2454206
N75	253871	253871	1751505	4515144	255995	1255789	1644993
NG75	247212	247212	1751505	4515144	247840	1255789	1629715
L50	56	56	13	6	56	15	14
LG50	57	57	13	6	57	15	14
L75	124	124	25	11	123	30	26
LG75	127	127	25	11	126	30	27
# misassemblies	0	0	186	26	10	322	68
Relocations	0	0	161	11	10	233	40
Translocations	0	0	23	14	0	87	28
Inversions	0	0	2	1	0	2	0
# misassembled contigs	0	0	46	9	4	64	19
Misassembled contigs length	0	0	83663273	55757604	1284326	88432861	47080942
# local misassemblies	0	0	80	204	3	91	136
# unaligned contigs	0 + 0 part	0 + 0 part	3 + 51 part	1 + 3 part	0 + 3 part	0 + 60 part	0 + 6 part
Unaligned length	0	0	576786	26453	5951	335582	16791
Genome fraction (%)	99.033	99.033	99.705	99.481	99.061	99.775	99.647
Duplication ratio	1	1	1.003	1.004	1	1.009	1.002
# N's per 100 kbp	0	0	0	0	0	0	0
# mismatches per 100 kbp	0.37	0.37	11.67	30.86	0.86	8.95	12.59
# indels per 100 kbp	0.03	0.03	22.72	29.88	0.57	15.57	16.69
# genes	44678 + 151 part	44678 + 151 part	44786 + 62 part	44751 + 81 part	44679 + 151 part	44790 + 57 part	44773 + 52 part
Largest alignment	3015295	3015295	4484746	10727494	3015295	4484928	5919356
NA50	510819	510819	933591	5652996	510819	892154	1851410
NGA50	508558	508558	933591	5652996	508558	892154	1851410
NA75	253871	253871	581495	2631596	253871	543364	989096
NGA75	247212	247212	581495	2631596	247212	551394	989096
LA50	56	56	33	8	56	36	17
LGA50	57	57	33	8	57	36	17
LA75	124	124	67	13	124	73	35
LGA75	127	127	67	13	127	71	35
