# Supplementary material for: LR_Gapcloser: a tiling path-based gap closer that uses long reads to complete genome assembly
Source: Gigascience. 2018 Dec 21;8(1):giy157. doi: 10.1093/gigascience/giy157 (PMC6324547; doi:10.1093/gigascience/giy157)
Supplement: Supplemental Files [file giy157_supplemental_files.zip › Table S16.xlsx]

## Sheet: Yeast
	Strategy 1	Strategy 2	Strategy 3	Strategy 4	Strategy 5	Strategy 6
# contigs (>= 0 bp)	3146	2726	26	25	20	1203
# contigs (>= 1000 bp)	472	70	26	25	20	134
Total length (>= 0 bp)	11734506	12053011	12242107	12232978	12241279	11833458
Total length (>= 1000 bp)	11275980	11603845	12242107	12232978	12241279	11679475
# contigs	545	136	26	25	20	160
Largest contig	132244	1493365	1097961	1096784	1539095	1315799
Total length	11330220	11652977	12242107	12232978	12241279	11698133
Reference length	12157105	12157105	12157105	12157105	12157105	12157105
GC (%)	38.23	38.21	38.16	38.16	38.16	38.17
Reference GC (%)	38.15	38.15	38.15	38.15	38.15	38.15
N50	43406	784212	752311	751743	834245	286930
NG50	40721	784212	752311	751743	834245	263326
N75	25051	563190	548000	548000	667486	125825
NG75	21028	547689	548000	548000	667486	117126
L50	84	6	7	7	6	13
LG50	94	6	7	7	6	14
L75	168	10	12	12	10	29
LG75	195	11	12	12	10	31
# misassemblies	29	30	22	21	27	33
Relocations	29	30	9	8	12	15
Translocations	0	0	13	13	15	18
Inversions	0	0	0	0	0	0
# misassembled contigs	27	12	9	8	9	24
Misassembled contigs length	1344945	8999474	4840484	4644074	6475053	5189472
# local misassemblies	19	44	10	11	11	13
# unaligned contigs	8 + 6 part	8 + 11 part	1 + 4 part	1 + 3 part	1 + 3 part	6 + 8 part
Unaligned length	23204	78477	17744	16835	16835	26303
Genome fraction (%)	92.965	94.653	99.504	99.498	99.504	95.82
Duplication ratio	1	1.006	1.011	1.01	1.011	1.002
# N's per 100 kbp	0	0	0	0	0	0
# mismatches per 100 kbp	77.12	132.13	5.22	5.22	5.23	79.61
# indels per 100 kbp	7.1	236.25	19.8	20.05	18.78	9.44
# genes	5958 + 123 part	6115 + 73 part	6381 + 15 part	6378 + 18 part	6382 + 14 part	6121 + 92 part
Largest alignment	123453	698175	1091235	1091235	1091235	854498
NA50	39767	361878	548251	548251	553541	220717
NGA50	37861	310248	548251	548251	553541	188069
NA75	22915	228768	336412	336412	336412	102967
NGA75	19813	215721	336412	336412	350354	97852
LA50	90	12	8	8	8	16
LGA50	100	13	8	8	8	17
LA75	181	23	15	15	15	36
LGA75	210	25	15	15	14	39

## Sheet: Celegans
	Strategy 1	Strategy 2	Strategy 3	Strategy 4	Stragegy 5	Strategy 6
# contigs (>= 0 bp)	10225	5935	195	194	83	58185
# contigs (>= 1000 bp)	4256	341	195	194	83	5452
Total length (>= 0 bp)	96898016	100814324	101862626	101775561	102039090	106220365
Total length (>= 1000 bp)	95538867	99631648	101862626	101775561	102039090	100356139
# contigs	4941	882	195	194	83	7060
Largest contig	325741	7978142	3164171	3163801	18676318	688029
Total length	96028335	100013852	101862626	101775561	102039090	101520935
Reference length	100286401	100286401	100286401	100286401	100286401	100286401
GC (%)	35.35	35.43	35.59	35.6	35.6	36.08
Reference GC (%)	35.44	35.44	35.44	35.44	35.44	35.44
N50	43175	2603168	1207434	1367460	12886574	83934
NG50	41387	2603168	1370517	1429343	12886574	85942
N75	22725	1598726	698699	698699	10828483	30127
NG75	20391	1572967	717149	716885	10828483	31930
L50	625	11	25	25	4	313
LG50	675	11	24	24	4	306
L75	1391	23	53	52	6	809
LG75	1539	24	51	50	6	779
# misassemblies	73	390	586	541	1003	597
Relocations	64	362	445	414	638	272
Translocations	8	21	101	89	171	295
Inversions	1	7	40	38	194	30
# misassembled contigs	70	54	110	104	22	267
Misassembled contigs length	3007626	97393242	90929824	87450711	100803533	25311514
# local misassemblies	460	775	746	715	1084	438
# unaligned contigs	29 + 38 part	24 + 54 part	56 + 67 part	56 + 61 part	55 + 0 part	704 + 92 part
Unaligned length	98146	652787	3077842	7399820	1025246	4679068
Genome fraction (%)	95.587	98.364	97.363	99.119	99.264	94.838
Duplication ratio	1.001	1.007	1.012	1.015	1.016	1.018
# N's per 100 kbp	0	0	0	0	0	0
# mismatches per 100 kbp	8.48	89.23	15.18	12.54	14.26	42.79
# indels per 100 kbp	2.92	278.6	61.26	56.96	56.72	10.16
# genes	42116 + 2024 part	43841 + 705 part	43709 + 526 part	44214 + 503 part	44267 + 490 part	41613 + 2337 part
Largest alignment	325741	2000777	1362982	1206592	1632665	666813
NA50	42331	443773	375249	402673	425191	67923
NGA50	40534	443773	381285	407816	433201	69291
NA75	22347	220496	201482	217709	237757	21796
NGA75	20047	220224	209629	224226	259485	23583
LA50	637	69	81	85	81	373
LGA50	689	69	79	83	79	364
LA75	1420	149	171	167	156	1011
LGA75	1571	150	165	162	151	970

## Sheet: HsX
	Strategy 1	Strategy 2	Strategy 3	Strategy 4	Stragegy 5
# contigs (>= 0 bp)	8623	5097	344	338	156
# contigs (>= 1000 bp)	3433	297	344	338	156
Total length (>= 0 bp)	147000331	149170958	151843469	151744013	152338003
Total length (>= 1000 bp)	145883728	148247061	151843469	151744013	152338003
# contigs	3803	498	344	338	156
Largest contig	793618	6347691	5009643	6808939	20193674
Total length	146145283	148383981	151843469	151744013	152338003
Reference length	149690339	149690339	149690339	149690339	149690339
GC (%)	39.4	39.41	39.32	39.32	39.34
Reference GC (%)	39.46	39.46	39.46	39.46	39.46
N50	76525	2606228	1486062	1486062	7868846
NG50	74963	2466279	1506636	1506636	7868846
N75	42193	981110	606829	617975	2733389
NG75	39928	959831	613129	642003	2833391
L50	566	19	32	31	6
LG50	589	20	31	30	6
L75	1191	45	74	71	14
LG75	1256	46	71	69	13
# misassemblies	116	470	573	572	669
Relocations	115	458	559	558	645
Translocations	0	0	0	0	0
Inversions	1	12	14	14	24
# misassembled contigs	88	116	107	105	52
Misassembled contigs length	3091058	132943745	105549422	106134112	147411245
# local misassemblies	424	1024	688	685	748
# unaligned contigs	17 + 18 part	17 + 15 part	26 + 67 part	26 + 68 part	26 + 66 part
Unaligned length	32522	28774	3076231	3075642	3032297
Genome fraction (%)	97.657	98.606	98.466	98.451	98.75
Duplication ratio	1	1.007	1.011	1.01	1.011
# N's per 100 kbp	0	0	0	0	0
# mismatches per 100 kbp	6.18	40.07	12.46	12.45	13.22
# indels per 100 kbp	2.27	113.05	154.37	152.93	156.98
# genes	386 + 370 part	543 + 215 part	573 + 208 part	573 + 208 part	592 + 196 part
Largest alignment	793618	3309762	4228024	4228024	6508507
NA50	76062	663295	714515	716594	956005
NGA50	74285	649184	718890	718778	970260
NA75	41965	294534	352739	366490	532407
NGA75	39457	291519	377383	386305	552927
LA50	572	66	60	59	46
LGA50	595	67	58	58	45
LA75	1202	150	133	131	100
LGA75	1267	154	129	127	96
