# Supplementary material for: LR_Gapcloser: a tiling path-based gap closer that uses long reads to complete genome assembly
Source: Gigascience. 2018 Dec 21;8(1):giy157. doi: 10.1093/gigascience/giy157 (PMC6324547; doi:10.1093/gigascience/giy157)
Supplement: Supplemental Files [file giy157_supplemental_files.zip › Table S5.xlsx]

## Sheet: Yeast
		Uncorrected Pacbio reads			Corrected Pacbio reads
	NGS assembly before gap-closure	GMcloser	PBJelly	LR_Gapcloser	GMcloser	PBJelly	LR_Gapcloser
Gap number	421	421	122	1	30	133	7
closed gap number		0	299	420	391	288	414
# contigs (>= 0 bp)	3146	3146	2622	2726	2755	2764	2732
# contigs (>= 1000 bp)	472	472	228	70	100	205	75
Total length (>= 0 bp)	11734506	11734506	12502545	12053011	11988858	12170769	12035640
Total length (>= 1000 bp)	11275980	11275980	12123886	11603845	11540046	11761355	11586142
# contigs	545	545	269	136	166	246	141
Largest contig	132244	132244	532628	1493365	1054774	359566	1054745
Total length	11330220	11330220	12153967	11652977	11589170	11790668	11635267
Reference length	12157105	12157105	12157105	12157105	12157105	12157105	12157105
GC (%)	38.23	38.23	38.09	38.21	38.2	38.08	38.2
Reference GC (%)	38.15	38.15	38.15	38.15	38.15	38.15	38.15
N50	43406	43406	129334	784212	356432	126144	706777
NG50	40721	40721	128619	784212	345131	124616	706777
N75	25051	25051	73848	563190	250161	69522	547500
NG75	21028	21028	73848	547689	226289	66814	412190
L50	84	84	32	6	11	33	7
LG50	94	94	33	6	12	34	7
L75	168	168	63	10	21	63	12
LG75	195	195	63	11	23	67	13
# misassemblies	29	29	102	30	37	48	35
Relocations	29	29	78	30	30	36	30
Translocations	0	0	22	0	7	8	5
Inversions	0	0	2	0	0	4	0
# misassembled contigs	27	27	52	12	21	40	16
Misassembled contigs length	1344945	1344945	5645747	8999474	7626682	4408893	9590452
# local misassemblies	19	19	30	44	21	23	30
# unaligned contigs	8 + 6 part	8 + 6 part	32 + 33 part	8 + 11 part	8 + 6 part	7 + 6 part	8 + 6 part
Unaligned length	23204	23204	219961	78477	23882	22586	24343
Genome fraction (%)	92.965	92.965	96.044	94.653	94.563	95.733	95.016
Duplication ratio	1	1	1.022	1.006	1.006	1.011	1.005
# N's per 100 kbp	0	0	0	0	0	0	0
# mismatches per 100 kbp	77.12	77.12	85.59	132.13	75.49	75.38	73.92
# indels per 100 kbp	7.1	7.1	46.82	236.25	13.1	12.75	18.08
# genes	5958 + 123 part	5958 + 123 part	6185 + 79 part	6115 + 73 part	6107 + 73 part	6190 + 64 part	6136 + 65 part
Largest alignment	123453	123453	272384	698175	575544	272386	655480
NA50	39767	39767	97464	361878	230596	102640	310094
NGA50	37861	37861	97464	310248	213603	98570	296575
NA75	22915	22915	46651	228768	131818	55205	188185
NGA75	19813	19813	46651	215721	117959	46740	176406
LA50	90	90	41	12	18	39	13
LGA50	100	100	41	13	19	41	14
LA75	181	181	85	23	35	76	25
LGA75	210	210	85	25	39	82	27

## Sheet: Celegans
		Uncorrected Pacbio reads			Corrected Pacbio reads
	NGS assembly before gap-closure	GMcloser	PBJelly	LR_Gapcloser	GMcloser	PBJelly	LR_Gapcloser
Gap number	4452	4444	1677	162	397	1839	253
closed gap number		8	2775	4290	4055	2613	4199
# contigs (>= 0 bp)	10225	10217	7125	5935	6170	7459	6026
# contigs (>= 1000 bp)	4256	4256	1968	341	657	2017	402
Total length (>= 0 bp)	96898016	96897383	103643271	100814324	100760028	102078376	100671778
Total length (>= 1000 bp)	95538867	95538867	102625904	99631648	99579391	100911552	99476660
# contigs	4941	4942	2377	882	1220	2581	951
Largest contig	325741	325741	1196959	7978142	3464431	1252860	7524111
Total length	96028335	96028851	102916299	100013852	99980387	101311279	99864356
Reference length	100286401	100286401	100286401	100286401	100286401	100286401	100286401
GC (%)	35.35	35.35	35.45	35.43	35.43	35.44	35.43
Reference GC (%)	35.44	35.44	35.44	35.44	35.44	35.44	35.44
N50	43175	43175	123707	2603168	537136	111801	1570967
NG50	41387	41387	130333	2603168	537136	114998	1542185
N75	22725	22725	60379	1598726	288405	55967	712773
NG75	20391	20391	63679	1572967	288369	57179	703760
L50	625	625	223	11	53	241	20
LG50	675	675	212	11	53	236	21
L75	1391	1391	526	23	115	569	43
LG75	1539	1539	494	24	116	556	44
# misassemblies	73	157	1480	390	424	1018	291
Relocations	64	147	1188	362	347	838	225
Translocations	8	10	253	21	59	136	41
Inversions	1	0	39	7	18	44	25
# misassembled contigs	70	144	482	54	169	433	84
Misassembled contigs length	3007626	6132510	53697244	97393242	73550083	43543172	86785796
# local misassemblies	460	378	705	775	562	644	853
# unaligned contigs	29 + 38 part	30 + 37 part	81 + 207 part	24 + 54 part	25 + 75 part	49 + 135 part	24 + 61 part
Unaligned length	98146	97982	1034351	652787	1029793	545544	692873
Genome fraction (%)	95.587	95.587	98.951	98.364	97.731	98.576	98.159
Duplication ratio	1.001	1.001	1.027	1.007	1.01	1.019	1.007
# N's per 100 kbp	0	0	0	0	0	0	0
# mismatches per 100 kbp	8.48	8.53	28.34	89.23	14.48	18.53	20.42
# indels per 100 kbp	2.92	2.92	38.98	278.6	17.8	12.9	29.21
# genes	42116 + 2024 part	42116 + 2024 part	43415 + 1154 part	43841 + 705 part	43674 + 692 part	43339 + 1204 part	43748 + 690 part
Largest alignment	325741	325741	560116	2000777	1100889	604327	2123047
NA50	42331	41548	82849	443773	298230	83610	498533
NGA50	40534	39576	85754	443773	298230	85058	498533
NA75	22347	21857	39247	220496	145779	40342	255698
NGA75	20047	19448	42687	220224	144553	41382	247453
LA50	637	646	338	69	103	327	56
LGA50	689	699	323	69	103	321	56
LA75	1420	1449	798	149	223	767	124
LGA75	1571	1603	750	150	225	749	126

## Sheet: HsX
		Uncorrected Pacbio reads			Corrected Pacbio reads
	NGS assembly before gap-closure	GMcloser	PBJelly	LR_Gapcloser	GMcloser	PBJelly	LR_Gapcloser
Gap number	3737	3720	1188	211	1579	1441	498
closed gap number		17	2549	3526	2158	2296	3239
# contigs (>= 0 bp)	8623	8606	5913	5097	6465	6198	5384
# contigs (>= 1000 bp)	3433	3433	1280	297	1427	1490	556
Total length (>= 0 bp)	147000331	146998912	150963645	149170958	148488750	150845491	149018071
Total length (>= 1000 bp)	145883728	145883728	150087094	148247061	147443419	149938882	148084716
# contigs	3803	3803	1464	498	1731	1702	762
Largest contig	793618	793618	1180572	6347691	1633545	1079467	2993699
Total length	146145283	146145283	150211820	148383981	147654841	150085622	148225030
Reference length	149690339	149690339	149690339	149690339	149690339	149690339	149690339
GC (%)	39.4	39.4	39.42	39.41	39.4	39.42	39.41
Reference GC (%)	39.46	39.46	39.46	39.46	39.46	39.46	39.46
N50	76525	76525	262085	2606228	236652	211029	773990
NG50	74963	74963	263514	2466279	229652	211218	773498
N75	42193	42193	134273	981110	122723	105894	363647
NG75	39928	39928	134998	959831	117306	106684	360357
L50	566	566	159	19	180	198	61
LG50	589	589	158	20	184	197	62
L75	1191	1191	360	45	397	445	131
LG75	1256	1256	357	46	410	443	134
# misassemblies	116	116	470	470	248	608	486
Relocations	115	115	431	458	242	567	467
Translocations	0	0	0	0	0	0	0
Inversions	1	1	39	12	6	41	19
# misassembled contigs	88	88	231	116	110	308	188
Misassembled contigs length	3091058	3091058	44028542	132943745	17786378	40515699	96599381
# local misassemblies	424	424	745	1024	711	775	940
# unaligned contigs	17 + 18 part	17 + 18 part	70 + 103 part	17 + 15 part	18 + 15 part	37 + 62 part	13 + 8 part
Unaligned length	32522	32522	551207	28774	35692	158380	10013
Genome fraction (%)	97.657	97.657	99.276	98.606	98.471	99.077	98.79
Duplication ratio	1	1	1.009	1.007	1.003	1.012	1.004
# N's per 100 kbp	0	0	0	0	0	0	0
# mismatches per 100 kbp	6.18	6.18	15.65	40.07	7.9	9.84	10.87
# indels per 100 kbp	2.27	2.27	32.82	113.05	7.4	10.17	17.12
# genes	386 + 370 part	386 + 370 part	482 + 288 part	543 + 215 part	492 + 269 part	472 + 290 part	544 + 218 part
Largest alignment	793618	793618	1180572	3309762	1633538	1078688	2820763
NA50	76062	76062	226485	663295	218569	189730	443629
NGA50	74285	74285	226918	649184	214405	190153	440314
NA75	41965	41965	116793	294534	115636	97339	207308
NGA75	39457	39457	117808	291519	112663	98016	203445
LA50	572	572	186	66	192	223	101
LGA50	595	595	185	67	196	222	103
LA75	1202	1202	418	150	422	496	224
LGA75	1267	1267	415	154	435	493	229
