# Supplementary material for: LR_Gapcloser: a tiling path-based gap closer that uses long reads to complete genome assembly
Source: Gigascience. 2018 Dec 21;8(1):giy157. doi: 10.1093/gigascience/giy157 (PMC6324547; doi:10.1093/gigascience/giy157)
Supplement: Supplemental Files [file giy157_supplemental_files.zip › Table S8.xlsx]

## Sheet: Yeast
		Uncorrected Nanopore reads			Corrected Nanopore reads
	NGS assembly before gap-closure	GMcloser	PBJelly	LR_Gapcloser	GMcloser	PBJelly	LR_Gapcloser
Gap number	421	421	126	1	404	136	8
closed gap number		0	295	420	17	285	413
# contigs (>= 0 bp)	3146	3146	2713	2726	3129	2796	2733
# contigs (>= 1000 bp)	472	472	208	70	463	198	75
Total length (>= 0 bp)	11734506	11734506	12280916	12028932	11750424	12073797	12021585
Total length (>= 1000 bp)	11275980	11275980	11880046	11579773	11294840	11650244	11571811
# contigs	545	545	251	136	536	246	141
Largest contig	132244	132244	529959	1489023	132244	358573	1487304
Total length	11330220	11330220	11910886	11628898	11349139	11685188	11620935
Reference length	12157105	12157105	12157105	12157105	12157105	12157105	12157105
GC (%)	38.23	38.23	38.15	38.3	38.23	38.18	38.23
Reference GC (%)	38.15	38.15	38.15	38.15	38.15	38.15	38.15
N50	43406	43406	133388	782230	43406	123964	744960
NG50	40721	40721	129290	782230	40721	115261	705939
N75	25051	25051	73848	562014	25185	69485	490518
NG75	21028	21028	68597	547408	21376	64581	421186
L50	84	84	31	6	84	34	6
LG50	94	94	32	6	94	36	7
L75	168	168	61	10	168	65	11
LG75	195	195	64	11	194	70	12
# misassemblies	29	29	42	33	29	42	43
Relocations	29	29	33	30	29	32	30
Translocations	0	0	8	3	0	9	13
Inversions	0	0	1	0	0	1	0
# misassembled contigs	27	27	35	13	27	36	14
Misassembled contigs length	1344945	1344945	4357411	9294175	1344945	3999231	9012304
# local misassemblies	19	19	36	77	20	23	30
# unaligned contigs	8 + 6 part	8 + 6 part	9 + 17 part	8 + 14 part	8 + 6 part	7 + 9 part	8 + 6 part
Unaligned length	23204	23204	68404	111353	23204	34778	24476
Genome fraction (%)	92.965	92.965	96.156	94.464	93.064	95.21	94.955
Duplication ratio	1	1	1.013	1.003	1.001	1.007	1.005
# N's per 100 kbp	0	0	0	0	0	0	0
# mismatches per 100 kbp	77.12	77.12	101.11	170.39	76.61	74.46	67.75
# indels per 100 kbp	7.1	7.1	105.46	134.97	8.48	46.45	65.13
# genes	5958 + 123 part	5958 + 123 part	6190 + 72 part	6081 + 96 part	5968 + 118 part	6133 + 82 part	6125 + 81 part
Largest alignment	123453	123453	335340	705067	123453	335397	705893
NA50	39767	39767	109718	361622	39767	105020	296304
NGA50	37861	37861	108296	314254	37861	97996	284592
NA75	22915	22915	55481	228142	23093	56448	187508
NGA75	19813	19813	52292	199841	19954	48946	155251
LA50	90	90	37	12	90	38	13
LGA50	100	100	38	13	100	41	14
LA75	181	181	74	23	181	75	25
LGA75	210	210	77	25	210	82	28

## Sheet: Celegans
		Uncorrected Nanopore reads			Corrected Nanopore reads
	NGS assembly before gap-closure	GMcloser	PBJelly	LR_Gapcloser	GMcloser	PBJelly	LR_Gapcloser
Gap number	4452	4440	1674	158	3165	4451	336
closed gap number		12	2778	4294	1287	1	4116
# contigs (>= 0 bp)	10225	10213	7121	5931	8938	10224	6109
# contigs (>= 1000 bp)	4256	4260	1961	339	3288	4255	460
Total length (>= 0 bp)	96898016	96903702	103903206	100655100	98459455	96900755	100572245
Total length (>= 1000 bp)	95538867	95545583	102881399	99475078	97220441	95541606	99367228
# contigs	4941	4948	2369	876	3889	4940	1017
Largest contig	325741	325741	1398002	10647377	369487	325741	4059905
Total length	96028335	96037919	103170763	99854047	97650017	96031074	99759539
Reference length	100286401	100286401	100286401	100286401	100286401	100286401	100286401
GC (%)	35.35	35.35	35.43	35.39	35.39	35.35	35.4
Reference GC (%)	35.44	35.44	35.44	35.44	35.44	35.44	35.44
N50	43175	43175	125916	2930410	50684	43175	963758
NG50	41387	41387	131488	2930410	49333	41427	963758
N75	22725	22725	59514	1569726	29193	22725	488200
NG75	20391	20391	62608	1569726	27266	20391	487311
L50	625	625	214	9	559	625	32
LG50	675	675	203	9	586	675	32
L75	1391	1391	518	21	1196	1391	68
LG75	1539	1539	483	21	1266	1539	69
# misassemblies	73	157	786	435	294	157	468
Relocations	64	147	650	257	249	147	280
Translocations	8	10	98	170	38	10	166
Inversions	1	0	38	8	7	0	22
# misassembled contigs	70	144	376	64	208	144	134
Misassembled contigs length	3007626	6132510	46771957	96986670	10406647	6132510	83096946
# local misassemblies	460	378	806	1398	462	379	1087
# unaligned contigs	29 + 38 part	29 + 38 part	81 + 334 part	19 + 23 part	30 + 76 part	29 + 37 part	16 + 14 part
Unaligned length	98146	98055	2326384	66712	191418	97466	50717
Genome fraction (%)	95.587	95.595	98.764	97.798	96.747	95.59	98.707
Duplication ratio	1.001	1.001	1.018	1.02	1.004	1.001	1.01
# N's per 100 kbp	0	0	0	0	0	0	0
# mismatches per 100 kbp	8.48	8.69	48.39	179.12	16.33	8.54	35.7
# indels per 100 kbp	2.92	3.11	123.44	184.13	25.16	2.98	80.78
# genes	42116 + 2024 part	42117 + 2024 part	43423 + 1158 part	43608 + 833 part	42698 + 1653 part	42118 + 2024 part	43989 + 662 part
Largest alignment	325741	325741	635641	2576747	325741	325741	2441755
NA50	42331	41538	88364	554251	47690	41586	390559
NGA50	40534	39576	91823	537820	46851	39586	390559
NA75	22347	21857	42984	262077	26768	21857	206380
NGA75	20047	19448	45688	261758	25460	19448	205905
LA50	637	647	321	58	588	646	76
LGA50	689	699	305	59	616	699	76
LA75	1420	1449	746	124	1268	1449	163
LGA75	1571	1603	698	125	1344	1603	165
